# Supplementary material for: Apical cell expansion maintained by Dusky-like establishes a scaffold for corneal lens morphogenesis
Source: Sci Adv. 2024 Aug 21;10(34):eado4167. doi: 10.1126/sciadv.ado4167 (PMC11338227; doi:10.1126/sciadv.ado4167)
Supplement: Supplementary file 2 — Data S1 [file sciadv.ado4167_data_s1.zip]

Archive with 1 entries (1 files):
- sciadv.ado4167_data_s1.xlsx
