# Supplementary material for: Apical cell expansion maintained by Dusky-like establishes a scaffold for corneal lens morphogenesis
Source: Sci Adv. 2024 Aug 21;10(34):eado4167. doi: 10.1126/sciadv.ado4167 (PMC11338227; doi:10.1126/sciadv.ado4167)
Supplement: Supplementary file 2 — Data S1 [file sciadv.ado4167_data_s1.zip › sciadv.ado4167_data_s1.xlsx]

## Sheet: Central Cell Apical SurfaceArea
		Fig. 2G														Fig. 6I										Fig. 2G
Main genotype: FRTdyl∆42
48 h APF: Internal Control				48 h APF: dyl mutant			Normalized central cell area					50 h APF: Internal Control				50 h APF: dyl mutant			Normalized central cell area					54 h APF: Internal Control				54 h APF: dyl mutant			Normalized central cell area
sl.no	Area (mm2)	Avg. area of internal control ommatidia		Sl No.	Area (mm2)		(dyl mutant/Avg.Internal control area)					sl.no	Area (mm2)	Avg. area of internal control ommatidia		Sl No.	Area (mm2)		(dyl mutant/Avg.Internal control area)					sl.no	Area	Avg. area of internal control ommatidia		Sl No.	Area (mm2)		(dyl mutant/Avg.Internal control area)
1	217.309	217.309		1	204.406		0.940624					1	104.133	99.871		1	67.56		0.676473					1	150.214	150.214		1	53.444		0.355786
				2	186.824		0.859716					2	95.609			2	73.403		0.734978									2	63.631		0.423602
																3	97.29		0.974157
1	267.903	267.903		1	243.247		0.907967									4	96.244		0.963683					1	191.742	190.696		1	54.337		0.28494
																								2	189.65			2	69.844		0.366258
1	339.203	339.203		1	270.255		0.796735					1	155.929	148.615		1	107.339		0.722261									3	58.654		0.307579
												2	128.281			2	69.222		0.46578									4	47.382		0.248469
1	187.672	194.769		1	153.407		0.787634					3	161.636			3	70.64		0.475321									5	68.071		0.356961
2	201.867			2	148.368		0.761762																					6	43.245		0.226775
				3	138.826		0.712771					1	137.701	137.701		1	89.779		0.651985									7	60.138		0.315361
																2	91.284		0.662915									8	64.622		0.338874
1	191.418	201.541		1	144.893		0.718927									3	107.667		0.78189
2	211.663			2	197.549		0.980195									4	106.288		0.771875					1	213.19	213.19		1	82.65		0.387682
																5	94.755		0.688121									2	64.628		0.303147
1	182.797	168.708		1	135.197		0.801366									6	96.018		0.697293									3	55.475		0.260214
2	169.872			2	129.762		0.76915									7	89.12		0.647199
3	167.326			3	118.369		0.70162									8	88.139		0.640075					1	254.455	254.455		1	119.714		0.470472
4	154.838			4	126.911		0.752251									9	76.598		0.556263									2	135.729		0.533411
																												3	70.087		0.27544
1	216.775	217.471		1	173.253		0.79667					1	161.933	144.106		1	95.552		0.663067									4	137.634		0.540897
2	218.168			2	178.112		0.819013					2	126.279			2	68.725		0.476906									5	75.548		0.296901
				3	168.883		0.776575									3	72.513		0.503192									6	125.774		0.494288
				4	164.726		0.75746																					7	69.282		0.272276
				5	163.848		0.753423					1	159.139	162.012		1	111.134		0.685962									8	73.896		0.290409
												2	164.885			2	103.902		0.641323
1	353.916	379.144		1	324.746		0.856523									3	116.159		0.716978					1	192.572	192.572		1	78.389		0.407063
2	404.373															4	99.007		0.611109									2	65.65		0.340911
																												3	80.542		0.418244
1	284.104	284.104		1	239.295		0.84228					1	193.784	193.784		1	95.262		0.491589									4	87.15		0.452558
																2	95.875		0.494752									5	84.139		0.436922
1	120.25	120.25		1	101.471		0.843834									3	103.533		0.53427
																4	85.169		0.439505					1	194.162	194.162		1	52.734		0.271598
1	127.265	127.265		1	123.07		0.967037									5	110.798		0.57176									2	47.915		0.246778
																												3	30.838		0.158826
1	197.33	197.33		1	145.396		0.736817					1	156.867	156.867		1	90.188		0.574933									4	44.567		0.229535
																												5	55.778		0.287276
1	141.546	141.546		1	104.872		0.740904					1	198.639	192.537		1	137.037		0.711744
				2	120.897		0.854118					2	186.435			2	139.196		0.722957					1	189.795	189.795		1	83.344		0.439126
																												2	90.745		0.478121
1	194.777	194.777		1	158.938		0.816					1	179.779	172.466		1	113.235		0.656564									3	65.687		0.346094
				2	156.198		0.801932					2	180.412			2	119.894		0.695175									4	60.961		0.321194
												3	157.207															5	89.163		0.469786
1	163.835	171.181		1	160.206		0.935887
2	178.527											1	172.933	172.933		1	154.93		0.895896					1	182.665	182.665		1	105.28		0.576356
																												2	110.571		0.605321
1	126.828	126.828		1	109.917		0.866662					1	224.895	224.895		1	132.431		0.588857
																								1	142.578	152.918		1	56.862		0.371848
1	129.42	129.246		1	120.188		0.929917					1	131.66	131.66		1	107.496		0.816467					2	163.257			2	73.487		0.480566
2	129.072															2	63.628		0.483275									3	67.226		0.439623
																3	80.651		0.61257									4	81.775		0.534765
1	186.904	168.976		1	148.336		0.87785									4	98.608		0.748959
2	151.049			2	121.763		0.720591																	1	256.652	256.652		1	92.947		0.362152
												1	166.821	166.821		1	115.349		0.691454									2	73.676		0.287066
no. of retinas=	18															2	124.646		0.747184									3	93.102		0.362756
																												4	74.609		0.290701
																								1	164.827	155.063		1	67.248		0.433682
												1	143.114	151.566		1	105.863		0.698461					2	145.299			2	59.149		0.381451
												2	161.195			2	93.846		0.619176
												3	150.389			3	93.347		0.615884					1	153.6	152.981		1	61		0.398742
																								2	152.362			2	67.854		0.443545
																												3	57.66		0.37691
												1	186.79	186.79		1	126.593		0.677729									4	78.284		0.511724
																2	125.334		0.670989									5	106.634		0.697041
																3	144.453		0.773344
																								no. of retinas= 12
												1	218.644	218.644		1	189.659		0.867433
												1	203.479	203.479		1	163.359		0.80283
												1	212.404	212.404		1	154.737		0.728503
												1	123.167	123.675		1	87.22		0.705235
												2	133.271			2	89.652		0.7249
												3	114.587			3	91.983		0.743748
																4	103.39		0.835981
																5	104.794		0.847334
																6	98.736		0.798351
												1	139.912	139.912		1	107.765		0.770234
																2	102.024		0.729201
																3	112.185		0.801825
																4	124.968		0.89319
																5	99.843		0.713613
												1	102.122	107.049		1	91.801		0.857559
												2	111.672			2	85.269		0.79654
												3	112.241			3	90.925		0.849375
												4	102.162			4	84.473		0.789104
												1	139.702	130.5		1	102.981		0.789126
												2	121.298			2	93.426		0.715908
																3	93.31		0.715019
																4	91.388		0.700291
																5	79.268		0.607418
												1	109.302	109.302		1	85.761		0.784624
																2	81.588		0.746446
																3	75.299		0.688908
												no. of retinas= 23
		Fig. 3M														Fig. S3I
Main genotype: MlckRNAi; FRTdyl∆42												Main genotype: kstRNAi; FRTdyl∆42
54h APF: Internal Control				54h APF: mlckRNAi;FRTdyl			Normalized central cell area					54h APF: Internal Control				54h APF: kstRNAi;FRTdyl			Normalized central cell area
Sl no	Area (mm2)	Avg. area of internal control ommatidia		Sl no	Area (mm2)		(mlckRNAi;FRTdyl mutant/Avg.Internal control area)					Sl no	Area (mm2)	Avg. area of internal control ommatidia		Sl no	Area (mm2)		(kstRNAi;dyl mutant/Avg.Internal control area)
1	204.726	216.555		1	170.542		0.787525					1	278.011	278.011		1	212.432		0.764114
2	228.383			2	171.887		0.793736
				3	175.365		0.809796					1	208.745	208.745		1	107.074		0.512942
				4	144.283		0.666266									2	109.166		0.522963
1	225.228	219.81		1	163.431		0.743511					1	209.275	209.275		1	100.268		0.479121
2	218.016			2	165.074		0.750986									2	157.455		0.752383
3	216.185			3	151.141		0.687599
				4	153.237		0.697135					1	266.488	266.488		1	220.111		0.82597
																2	227.419		0.853393
1	263.915	245.126		1	172.224		0.702593									3	273.58		1.02661
2	212.051			2	171.791		0.700826
3	259.413											1	304.656	304.656		1	176.085		0.57798
																2	190.507		0.625318
1	266.319	276.154		1	191.35		0.69291									3	151.434		0.497066
2	284.614															4	217.135		0.712722
3	277.529
												1	235.721	235.721		1	198.479		0.842008
1	265.777	272.906		1	153.055		0.560834
2	280.035			2	174.652		0.639971					1	214.031	211.904		1	131.493		0.620532
												2	209.776			2	146.546		0.69157
1	252.298	250.697		1	141.009		0.562469									3	159.755		0.753904
2	249.095			2	191.986		0.76581									4	149.481		0.70542
				3	158.994		0.634209
				4	172.164		0.686743					no. of retinas= 7
1	290.905	294.044		1	208.07		0.707614
2	297.184			2	196.845		0.669439
1	291.285	291.285		1	241.945		0.830613
no. of retinas= 8
		Fig. 6I														Fig. 6I
Main genotype: FRTdpylv1												Main genotype: FRTpioV132
50h APF: Internal Control				50h APF: FRTdpy lv1			Normalized central cell area					50h APF: Internal Control				50h APF: FRTpioV132			Normalized central cell area
Sl no	Area (mm2)	Avg. area of internal control ommatidia		Sl no	Area (mm2)		(dpy mutant/Avg.Internal control area)					Sl no	Area (mm2)	Avg. area of internal control ommatidia		Sl no	Area (mm2)		(pio mutant/Avg.Internal control area)
1	206.69	206.69		1	201.117		0.973037					1	100.895			1	106.859		1.04713
												2	102.672			2	109.526		1.07326
1	183.524			1	164.465		0.898132					3	108.339	102.049		3	94.606		0.92706
2	182.714	183.119		2	105.121		0.574058					4	96.292			4	91.193		0.893615
				3	180.126		0.983655									5	93.799		0.919152
				4	147.728		0.806732									6	90.006		0.881984
				5	144.579		0.789536									7	90.491		0.886736
																8	88.309		0.865355
1	124.4			1	112.174		0.902413									9	92.756		0.908931
2	124.209	124.305		2	127.795		1.02808
				3	122.123		0.98245					1	119.231	116.198		1	87.292		0.751235
				4	135.256		1.0881					2	113.165			2	106.556		0.917021
				5	122.914		0.988814									3	100.657		0.866254
																4	109.897		0.945774
1	101.499			1	127.184		1.1449									5	105.201		0.90536
2	113.996
3	106.086											1	109.607	109.607		1	113.975		1.03985
4	105.215	111.087														2	115.005		1.04925
5	128.641
												1	107.887	107.887		1	111.993		1.03806
																2	96.261		0.892239
																3	100.255		0.929259
1	139.17			1	108.235		0.855319									4	107.196		0.993595
2	121.888															5	105.714		0.979859
3	125.989
4	128.915	126.543										1	123.848	123.848		1	110.433		0.891682
5	116.755
												no. of retinas= 5
1	141.892			1	108.446		0.687232
2	168.408			2	123.596		0.783238
3	170.421	157.801		3	126.063		0.798872
4	150.484			4	141.116		0.894264
1	234.846	234.846		1	226.174		0.963074
1	239.803			1	137.989		0.688391
2	161.1	200.452
1	183.162			1	84.62		0.48768
2	163.869	173.516
no. of retinas= 9

## Sheet: Lattice Cell Width
				Fig. 2H
Main genotype: FRTdyl∆42
48 h APF- dyl mutant			48 h APF- Internal control
Sl. No	Width (mm)		Sl. No	Width (mm)			dyl/wt			Sl.No. Retina
1	1.29		1	0.513			1.88413
2	0.917		2	0.874			1.33934
3	0.94		3	0.731			1.37293
4	1.232		4	0.671	0.684667		1.79942			1
5	1.383		5	0.934			2.01996
6	1.074		6	0.671			1.56865
7	1.192		7	0.65			1.74099
8	1.273		8	0.661			1.8593
			9	0.457
1	0.734		1	0.639			1.01718
2	0.838		2	0.818			1.16131
3	1.106		3	0.628			1.53271
4	0.902		4	0.818	0.7216		1.25
5	0.807		5	0.803			1.11835			2
6	0.766		6	0.602			1.06153
7	0.992		7	0.784			1.37472
8	1.408		8	0.818			1.95122
9	0.818		9	0.704			1.13359
10	0.942		10	0.602			1.30543
11	0.761						1.0546
12	0.861						1.19318
1	0.837		1	0.567			1.64085
2	0.932		2	0.469			1.82709
			3	0.469
			4	0.517	0.5101					3
			5	0.484
			6	0.484
			7	0.592
			8	0.484
			9	0.65
			10	0.385
1	0.766		1	0.555			1.3536
2	0.686		2	0.51			1.21223
3	0.868		3	0.602			1.53384
4	0.979		4	0.651			1.72999
5	0.664		5	0.47	0.5659		1.17335			4
6	0.809		6	0.571			1.42958
7	0.868		7	0.681			1.53384
8	0.639		8	0.47			1.12917
9	0.628		9	0.425			1.10974
10	0.77		10	0.724			1.36066
11	0.904						1.59746
1	0.932		1	0.638			1.51915
2	0.837		2	0.723			1.3643
3	0.638		3	0.68			1.03993			5
4	0.817		4	0.567	0.6135		1.3317
5	0.567		5	0.7			0.924205
			6	0.685
			7	0.618
			8	0.554
			9	0.403
			10	0.567
1	0.602		1	0.648			0.978385
2	0.782		2	0.734			1.27092
3	0.809		3	0.555			1.31481
4	0.651		4	0.782			1.05802
5	0.727		5	0.754	0.6153		1.18154			6
6	0.673		6	0.425			1.09378
7	1.203		7	0.51			1.95514
8	0.838		8	0.648			1.36194
9	0.851		9	0.639			1.38307
10	0.868		10	0.458			1.41069
11	0.894						1.45295
12	0.686						1.1149
13	0.861						1.39932
14	0.807						1.31156
1	1.064		1	0.893			1.38777
2	0.978		2	1.083			1.2756
3	0.994		3	0.753			1.29647			7
4	1.023		4	0.783			1.33429
5	0.985		5	0.618			1.28473
6	0.934		6	0.65	0.7667		1.21821
7	0.901		7	0.592			1.17517
8	1.021		8	0.86			1.33168
9	1.074		9	0.817			1.40081
			10	0.618
			Fig. 2H
54 h APF- dyl mutant			54 h APF- Internal Control
Sl. No	Width (mm)		Sl. No	Width (mm)						Sl.No. Retina
1	1.407		1	0.639			1.74891
2	1.409		2	0.995			1.7514
3	1.709		3	0.933	0.8045		2.1243			1
4	1.503		4	0.744			1.86824
5	1.217		5	0.782			1.51274
6	1.768		6	0.734			2.19764
1	1.518		1	1.395			1.42021
2	1.723		2	0.987			1.612
3	1.336		3	1.205			1.24993
4	1.505		4	0.807	1.06886		1.40805			2
5	2.565		5	1.325			2.39976
6	1.465		6	0.861			1.37062
7	2.287		7	0.902			2.13967
8	1.486						1.39027
1	1.673		1	0.818			2.01907
2	2.553		2	0.784			3.0811
3	2.268		3	0.818	0.8286		2.73715			3
4	1.403		4	1.021			1.69322
5	1.385		5	0.702			1.67149
1	1.218		1	0.686	0.6685		1.82199
2	1.372		2	0.651			2.05236
3	1.416						2.11818
4	2.218						3.31788
5	1.745						2.61032			4
6	1.749						2.61631
7	1.602						2.39641
8	1.372						2.05236
1	1.866		1	0.65			2.3947
2	1.466		2	0.834	0.779222		1.88136
3	2.404		3	0.769			3.08513
4	2.192		4	0.934			2.81306
5	1.657		5	0.679			2.12648			5
6	1.428		6	0.963			1.8326
7	1.483		7	0.806			1.90318
8	1.831		8	0.783			2.34978
9	1.617		9	0.595			2.07515
10	1.576						2.02253
11	1.477						1.89548
12	1.285						1.64908
1	1.109		1	0.438			1.71142
2	2.136		2	0.888	0.648		3.2963
3	2.046		3	0.686			3.15741			6
4	1.218		4	0.555			1.87963
5	1.869		5	0.673			2.88426
6	1.275						1.96759
7	1.404						2.16667
8	1.678						2.58951
9	1.736						2.67901
10	1.332						2.05556
1	1.806		1	0.743			2.14915
2	1.466		2	0.612	0.840333		1.74455
3	1.838		3	1.166			2.18723
4	1.406						1.67315			7
5	1.237						1.47203
6	1.454						1.73027
7	1.263						1.50298
8	1.216						1.44704

## Sheet: Total surface area
									Fig. S2L
Main genotype: FRTdyl∆42											Main genotype: UASdyl; FRTdyl∆42
54 h APF- dyl mutant			54h APF- Internal Control				Normalized total surface area				54 h APF: dyl mutant			54 h APF: Internal Control				Normalized total surface area
Sl No.	Area (mm2)		sl.no	Area	Avg. area of internal control ommatidia		(dyl mutant/Avg.Internal control area)				Sl No.	Area		sl.no	Area (mm2)	Avg. area of internal control ommatidia		(UASdyl;dyl mutant/Avg.Internal control area)
1	154.076		1	318.792	312.598		0.492888				1	271.806		1	258.76	281.881		0.964256
2	116.538		2	306.405			0.372804				2	293.406		2	305.003			1.04088
3	148.236						0.474206				3	275.143						0.976095
4	159.802						0.511205
5	142.601						0.456179				1	207.278		1	212.028	212.028		0.977597
6	126.79						0.4056
											1	210.929						0.885765
1	184.459		1	276.185	307.116		0.600616				2	225.856		1	238.132	238.132		0.948449
2	162.275		2	338.048			0.528383				3	259.83						1.09112
3	213.425						0.694932
4	133.681						0.435278				1	169.624		1	228.917	228.917		0.740985
											2	193.851						0.846818
1	244.203		1	359.026	359.026		0.680182				3	197.122						0.861107
2	180.75						0.503445				4	215.36						0.940778
3	167.306						0.466
4	233.854						0.651357				1	198.895		1	192.052	198.459		1.00219
5	245.343						0.683357				2	175.513		2	204.867			0.884377
											3	197.127						0.993286
1	132.573		1	292.935	292.935		0.452568				4	182.175						0.917945
2	151.777						0.518125
3	115.907						0.395675				1	337.356		1	353.148	353.148		0.955282
1	120.947		1	206.109	206.149		0.586697				1	327.037		1	345.824	345.824		0.945675
2	129.781		2	206.189			0.62955				2	322.673						0.933056
3	147.774						0.716831				3	265.824						0.768668
4	118.739						0.575986
											1	297.509		1	350.057	350.057		0.849887
1	145.002		1	314.324	319.322		0.454093				2	353.56						1.01001
			2	324.321							3	334.357						0.95515
											4	333.168						0.951754
1	157.672		1	265.833	265.833		0.593124				no. of retinas= 7
2	182.426						0.686243
3	139.284						0.523953
4	134.775						0.506991
5	144.604						0.543966
no. of retinas= 7

## Sheet: ommatidial height 
			Fig. 2K
Main genotype: FRTdyl∆42
60 h APF-dyl mutant			60 h APF-internal Control			Sl.No. Retina
Sl.No	PR length (mm)		Sl.No	PR length
1	13.228		1	23.413
2	17.909		2	18.853
3	19.171		3	22.909		1
4	21.178		4	22.619
5	16.837		5	20.829
1	12.821		1	16.142
2	12.756		2	17.555
3	10.908		3	19.254		2
4	14.641
5	9.74
1	20.946		1	28.093
2	21.165		2	25.589		3
3	20.696		3	21.295
4	17.993		4	24.348
1	16.96		1	20.75
2	17.269		2	21.231
3	18.23		3	23.634
4	19.722		4	23.093
5	19.074		5	24.08
6	18.914		6	24.349
7	17.376					4
8	18.52
9	17.189
10	19.001
11	19.24
12	18.292
1	17.424		1	20.251
2	11.013		2	23.482
3	15.838		3	19.659
4	11.609
5	15.86					5
6	13.951
7	14.023
8	11.466
9	17.72
no. of retinas= 5
no.of ommatidia= 35

## Sheet: Pigment cell attachment length
					Fig. S1G
Main genotype: FRTdyl∆42
dyl mutant											Internal Control
Sl no.	Area	Length (mm)									Sl no.	Length (mm)
1	1782	1743.64									1	847.55
2	2973	2919.26									2	1651.43
3	1246	1218.41									3	1600.71
4	858	840.515									4	1992.32
5	2360	2327.15									5	1372.15
6	1860	1815.21									6	1475.85
7	2350	2309.87									7	1142.61
8	2542	2495.59									8	2014.36
9	1884	1858.42									9	1364.27
10	547	542.408									10	1177.85
11	1020	1007.04									11	809.88
12	1498	1468.37									12	1038.19
13	2316	2277.1									Avg	1373.93
14	1649	1628.9									SD	396.736
15	1325	1279.99
16	813	796.919
17	2535	2517.19
18	2599	2559.62
19	4125	4077.11
20	1306	1293.37
21	872	857.462
22	2096	2074.28
23	2155	2108.84
24	2019	1981.86
25	1254	1241.14
26	2980	2939.18
27	3421	3380.8
28	3322	3264.18
Avg.		1957.99
SD		872.909

## Sheet: Lens Width
								Fig. S1F
Main genotype: FRTdyl∆42										Main genotype: UASdyl; FRTdyl∆42
dyl Mutant Lens Width (micron)				Internal Control LensWidth			Sl.No. Retina			Uasdyl; FRTdyl Lens Width (micron)			Internal Control LensWidth			Sl.No. Retina
Sl no.	Width (mm)			Sl no.	Width (mm)					Sl no.	Width (mm)		Sl no.	Width (mm)
1	13.784			1	18.575					1	14.767		1	15.144
2	11.229			2	16.782					2	15.211		2	14.11
3	9.869			3	16.326					3	13.622		3	13.641
4	10.009			4	15.822					4	13.776		4	13.016		1
5	10.78			5	14.408		1			5	13.624
6	12.078									6	12.803
7	8.503									7	13.742
8	10.868
9	11.273
10	11.96
										1	17.383		1	14.414
1	13.961			1	16.638					2	15.288		2	15.184
2	12.443			2	14.72					3	14.011		3	16.343
3	13.228			3	16.333					4	15.339		4	15.633		2
4	13.184			4	16.306		2			5	14.408		5	15.491
5	12.508			5	15.838					6	15.605
				6	15.339					7	15.19
										8	15.706
1	12.474			1	15.245
2	10.968			2	14.605
3	10.274			3	16.418
4	10.566			4	15.499					1	14.116		1	17.444
5	10.852			5	15.809		3			2	14.542		2	17.319
6	10.519			6	16.333					3	14.305		3	15.679		3
7	10.968			7	14.952					4	13.849		4	15.926
8	12.168			8	15.006					5	14.767		5	13.951
				9	17.244					6	15.184		6	15.489
1	8.564			1	17.331
2	10.544			2	18.159
3	10.069			3	15.948					1	14.023		1	15.633
4	10.003			4	17.451		4			2	15.824		2	15.926
5	11.188			5	17.177					3	15.182		3	14.124		4
6	10.647			6	14.289					4	13.184		4	13.901
7	9.68									5	13.367		5	13.918
										6	14.448
1	11.034			1	16.752
2	11.96			2	16.157
3	11.229			3	15.649
4	13.023			4	17.616		5			1	15.273		1	15.579
				5	17.103					2	16.178		2	15.756
				6	18.963					3	16.706		3	14.11		5
				7	18.504					4	18.14		4	14.629
										5	17.279		5	16.244
1	8.688			1	15.065					6	17.876		6	14.456
2	10.104			2	16.027
3	12.548			3	17.158
4	11.636			4	16.049
5	9.813			5	16.414		6
6	10.675			6	15.339
7	12.256			7	16.905
8	13.811			8	14.741
1	12.701			1	17.103
2	12.413			2	17.323
3	14.11			3	15.369
4	12.054			4	17.875		7
5	10.65			5	17.081
				6	16.157
				7	18.261
1	11.865			1	13.727
2	11.219			2	14.959
3	10.56			3	16.886
4	10.992			4	15.341		8
5	12.025			5	15.551
				6	15.86
				7	13.961
1	10.865			1	14.629
2	11.188			2	15.22
3	9.578			3	16.142
4	8.95			4	16.65		9
5	10.541
6	12.154
7	12.161
1	11.344			1	18.318
2	12.415			2	16.857
3	7.745			3	15.816
4	10.889			4	16.945
5	10.971
6	12.471
7	11.293						10
8	11.656
9	10.353
10	9.674
11	10.115
12	10.433
1	14.147			1	16.37
2	11.728			2	15.809
3	13.282
4	12.413						11
5	14.149
6	13.208
7	14.82

## Sheet: Lens Height
								Fig. S1E
Main genotype: FRTdyl∆42										Main genotype: UASdyl; FRTdyl∆42
dyl Mutant			WT			Sl.No. Retina				UASdyl; FRTdyl			WT			Sl.No. Retina
Sl no.	Height (mm)		Sl no.	Height (mm)						Sl no.	Height (mm)		Sl no.	Height (mm)
1	9.695		1	9.208						1	8.163		1	8.414
2	9.355		2	8.754						2	8.191		2	7.834
			3	8.421		1				3	8.715		3	8.51		1
			4	8.979						4	8.937		4	8.564
			5	9.19						5	8.063		5	7.529
										6	8.307		6	8.307
1	9.728		1	8.843
2	10.104		2	7.83						1	8.233		1	8.928
3	7.756		3	8.979						2	7.33		2	7.83
4	10.99		4	8.688						3	8.17		3	8.688		2
5	9.816									4	8.472		4	9.339
6	9.611					2							5	9.04
7	10.968												6	9.383
8	10.206
9	8.691									1	8.138		1	9.218
10	9.015									2	9.869		2	9.252
11	8.979									3	7.409		3	8.418		3
										4	8.621		4	9.465
1	9.872		1	8.503						5	9.674
2	11.293		2	8.191						6	8.265
3	8.067		3	9.208		3
4	8.349		4	7.878						1	10.442		1	9.707
5	9.283		5	9.825						2	10.069		2	9.028
6	8.445									3	8.53		3	9.015
										4	9.142		4	8.744		4
1	11.159		1	9.916						5	8.658		5	9.695
2	9.707		2	8.5						6	8.902
3	9.283		3	9.548						7	8.661
4	10.607		4	8.594						8	7.756
5	8.715		5	8.418		4
6	8.872		6	8.95						1	9.028		1	9.478
7	9.548									2	8.947		2	9.465
8	9.904									3	9.432		3	7.73
9	10.33									4	9.091		4	8.303		5
10	11.428									5	8.754
										6	9.367
1	10.209		1	8.911						7	8.349
2	9.142		2	9.695
3	9.548		3	8.54		5
4	10.023
5	9.578
1	8.063		1	9.966
2	10.095		2	9.383
3	10.897		3	8.986
4	9.29		4	8.275		6
5	9.611		5	7.863
6	11.12		6	8.899
7	10.328
8	10.593
1	10.367		1	8.744
2	8.421		2	8.191
3	8.063		3	8.431		7
4	9.29		4	7.94
5	8.39
1	8.448		1	9.487
2	7.937		2	8.39
3	8.445		3	9.208
4	9.916		4	8.611
5	10.549		5	8.715		8
6	9.813		6	8.293
7	10.172		7	8.414
8	11.105
1	11.273		1	9.005
2	10.023		2	9.104
3	11.408		3	9.066		9
4	10.112		4	8.523
1	9.142		1	9.252
2	9.695		2	9.456
3	10.453		3	7.7
4	10.361		4	8.715		10
5	9.79
6	8.744
7	8.067
8	8.924
9	9.28

## Sheet: External Lens Angle
						Fig. 1J								Fig. S3K					Fig. 3O					Fig. 6J				Fig. 6J				Fig. S5F					Fig. 4E
FRTdyl∆42			Internal Control for FRTdyl∆42					UASdyl-FRTdyl∆42					KstRNAi; FRTdyl∆42					mlckRNAi; FRTdyl∆42					FRTdpylv1				FRT42,pio v132				FRTtyn1					FRT42,UASmlckCT
Sl. No.	Angle (degrees)		Sl. No.	Angle (degrees)	Sl no. Retina			Sl. No.	Angle (degrees)	Sl no. Retina			Sl. No.	Angle (degrees)	Sl no. Retina			Sl. No.	Angle (degrees)	Sl no. Retina			Sl. No.	Angle (degrees)	Sl no. Retina		Sl. No.	Angle (degrees)	Sl no. Retina		Sl. No.	Angle (degrees)	Sl no. Retina			Sl. No.	Lens Angle	Sl no. Retina
1	171.516		1	140.29				1	126.326				1	174.401				1	164.557				1	159.634			1	139.462			1	132.004				1	154.517
2	162.019		2	135.638				2	135.624				2	170.968				2	168.726				2	165.391			2	135.443			2	147.958				2	165.203
3	166.61		3	131.794				3	135.755	1			3	168.673				3	170.933				3	148.543	1		3	138.545			3	136.685				3	159.677
4	165.047		4	139.345	1			4	137.852				4	168.12				4	164.346	1			4	161.766			4	133.181			4	129.552				4	157.979	1
5	177							5	133.103				5	179.534				5	158.352				5	162.773			5	136.773	1		5	140.874	1			5	165.231
6	175.943												6	175.777				6	156.917								6	128.115			6	140.382				6	167.148
7	179.182							1	144.339				7	176.295	1								1	155.076			7	129.887								7	152.084
8	175.401							2	146.938				8	157.633				1	158.282				2	149.117			8	135.587			1	125.833				8	152.278
								3	139.872	2			9	168.331				2	147.785	2			3	155.583	2		9	123.179			2	134.666
1	167.378		1	132.196				4	129.546				10	156.161				3	156.013				4	153.902												1	173.316
2	168.678		2	134.332				5	135.806				11	170.407									5	161.906			1	123.064								2	153.11
3	175.447		3	135.854	2			6	148.671				12	179.894				1	158.749								2	114.534								3	174.806
4	172.933												13	170.661				2	154.96	3			1	168.212			3	138.238	2							4	155.376
5	160.987							1	140.555									3	148.957				2	159.86			4	136.87			1	147.707				5	159.476
								2	139.907				1	169.592									3	168.312							2	131.24				6	164.432
1	179.784		1	137.822				3	128.089				2	164.827									4	168.948			1	129.312			3	129.143				7	168.108	2
2	168.566		2	134.576				4	137.395	3			3	163.443	2								5	159.45			2	119.567			4	135.854				8	159.829
			3	143.326	3			5	136.584				4	173.794				1	165.946				6	155.794	3		3	146.174			5	129.589	2			9	164.449
			4	139.756				6	139.621				5	176.941				2	151.699				7	160.357			4	136.617			6	118.221				10	161.323
			5	138.18				7	131.685									3	159.258	4			8	157.574			5	139.744	3		7	123.218				11	166.342
			6	146.31									1	168.833				4	151.678				9	157.896			6	128.172			8	119.043				12	174.094
								1	136.459				2	166.458				5	150.722				10	166.246			7	144.816			9	123.184
1	164.848		1	139.185				2	146.586				3	169.961				6	144.239				11	153.247			8	140.893								1	161.491
2	169.695		2	132.851	4			3	136.142				4	166.701	3												9	140.23			1	131.392				2	167.198
3	174.684		3	129.289				4	139.713				5	149.744				1	164.818				1	154.942							2	123.88				3	164.745
4	169.548							5	143.109				6	178.345				2	155.72				2	164.105			1	135.927			3	132.895	3			4	147.824	3
								6	133.21	4			7	169.312				3	162.544				3	149.988	4		2	135.754			4	132.513				5	155.243
1	175.601		1	133.239				7	128.151									4	170.546				4	158.716			3	135.455			5	136.544				6	155.842
2	166.795		2	128.914				8	142.784				1	170.538	4			5	167.507	5							4	140.083	4
3	170.98		3	139.35	5			9	126.557				2	169.055				6	167.393				1	157.363			5	138.004			1	120.487				1	166.557
			4	140.548				10	132.941									7	167.005				2	163.971			6	140.796			2	118.383	4			2	158.356	4
			5	130.751				11	139.635									8	179.915				3	163.168	5		7	142.745			3	130.491				3	154.148
													1	178.472									4	157.834												4	167.969
1	175.633		1	135.526				1	130.597				2	164.78				1	164.731				5	159.794			1	133.097			1	124.263
2	172.688		2	140.779				2	126.619				3	166.908	5			2	155.161								2	130.439	5		2	125.571				1	157.932	5
3	171.864		3	127.026				3	134.534				4	172.405				3	147.131								3	131.332			3	128.017
4	170.407		4	133.164	6			4	123.786	5								4	151.43												4	131.657	5
5	165.179		5	143.081				5	134.371				1	171.233				5	155.86	6							1	122.199	6		5	136.219
			6	132.336				6	143.13				2	163.326				6	155.959								2	135			6	137.782
								7	118.305				3	165.525	6			7	153.268
1	164.197		1	123.569									4	168.492				8	146.233								1	137.71
2	179.683		2	135.793				1	133.698									9	174.979								2	132.532
			3	132.722	7			2	128.188	6																	3	128.317
			4	125.714				3	132.852									1	150.075								4	137.501
			5	130.664														2	158.647	7							5	127.224
																		3	147.592								6	133.55
1	176.583		1	138.232														4	147.582								7	134.731	7
2	169.449		2	140.301																							8	142.966
3	179.094		3	137.445																							9	136.346
4	174.903		4	140.162	8													1	158.627								10	145.219
5	165.031		5	131.017														2	169.019	8							11	132.004
6	161.707		6	137.605																							12	137.993
																											13	120.141
1	177.835		1	136.507
2	174.387		2	138.366																							1	129.332
			3	135.692	9																						2	131.498
			4	127.648																							3	129.753
																											4	129.169
1	177.818		1	136.706																							5	115.419
2	167.925		2	140.869																							6	117.221	8
3	178.303		3	136.736	10																						7	127.858
			4	135.509																							8	121.093
			5	122.805																							9	124.891
																											10	124.824
1	169.413		1	136.27
2	165.805		2	129.47
3	163.265				11
4	163.212
5	166.523
6	167.784
1	159.444		1	137.779
			2	142.31
			3	129.228	12
			4	130.788
1	168.017		1	141
2	158.009		2	135.242
3	167.619
4	161.008				13
5	157.944
6	144.041
7	157.426
1	159.914		1	138.083	14
2	177.678
1	152.491		1	119.733
2	164.735
3	150.544				15
4	159.075
1	165.726		1	130.272
2	158.692
3	167.82				16
4	179.546
1	179.117		1	132.076
2	162.474				17
3	176.945
1	167.358		1	130.03	18
2	158.385
1	178.671		1	126.221
2	175.506		2	123.83	19
3	174.62		3	131.919
1	164.055		1	132.056	20
2	171.748		2	125.447

## Sheet: Internal Lens Angle
						Fig. 1K								Fig. 6K							Fig. 6K					Fig. 4F
FRTdyl∆42			Internal Control for FRTdyl∆42					UASdyl-FRTdyl∆42						FRTdpylv1						FRT42,pio v132					FRT42,UASmlckCT
Sl. No.	Lens Angle		Sl. No.	Angle (degrees)	Sl no. Retina			Sl. No.	Angle (degrees)	Sl no. Retina				Sl. No.	Angle (degrees)	Sl no. Retina				Sl. No.	Angle (degrees)	Sl no. Retina			Sl. No.	Angle (degrees)	Sl no. Retina
1	70.776		1	124.144				1	116.565					1	88.557					1	100.905				1	113.488
2	102.89		2	135				2	129.806	1				2	107.719					2	85.365				2	112.62
3	59.449				1			3	118.496					3	114.605					3	88.671				3	111.801
4	77.7							4	134.384					4	144.574	1				4	81.513				4	119.42
5	71.246													5	111.597					5	72.803				5	108.806	1
6	94.825							1	132.176					6	131.137					6	68.129	1			6	106.26
								2	138.818					7	118.686					7	63.143				7	125.299
1	95.681		1	126.644				3	136.903					8	90.305					8	75.733				8	102.564
2	105.826		2	137.712	2			4	137.541	2										9	52.18				9	100.905
3	97.921		3	146.637				5	129.366					1	109.477					10	83.857				10	83.48
4	114.444							6	118.985					2	118.468
								7	124.479					3	119.604					1	94.399				1	101.31
1	99.349		1	137.424										4	102.614	2				2	84.786	2			2	90.612
2	107.987		2	130.119				1	134.839					5	141.77					3	77.471				3	73.427
3	110.695		3	119.647				2	129.678	3				6	105.099					4	88.47				4	128.893
4	98.048		4	148.241	3			3	133.05					7	117.277										5	95.039
5	102.265		5	135.421																1	126.008				6	79.091	2
			6	134.205				1	131.067					1	122.981					2	116.973				7	53.08
			7	122.423				2	135					2	114.624					3	111.501				8	77.749
								3	137.32					3	125.726					4	110.195				9	98.842
1	96.667		1	143.667				4	135.766					4	111.781					5	101.801				10	109.654
2	108.32		2	148.259	4			5	134.306	4				5	95.404					6	86.675	3			11	74.275
3	119.18		3	149.442				6	139.113					6	79.992	3				7	106.617
			4	142.509				7	129.094					7	71.999					8	98.746				1	102.019
								8	124.172					8	60.709					9	91.624				2	93.924
1	111.765		1	129.219				9	126.634					9	58.885					10	108.956				3	94.17
2	107.601		2	140.541										10	88.729										4	99.462	3
3	111.318		3	141.911	5			1	122.394					11	98.281					1	97.487				5	87.408
4	107.793		4	119.49				2	141.608											2	103.736				6	90.616
5	112.882		5	127.875				3	131.04					1	98.973					3	116.237
6	120.08							4	122.299	5				2	94.663					4	104.036				1	97.431
								5	136.271					3	80.172	4				5	100.854				2	113.902
1	119.539		1	125.754				6	131.811					4	81.87					6	124.16				3	94.123	4
2	118.686		2	127.674										5	102.529					7	95.301	4			4	96.042
3	97.227		3	135.371				1	120.964											8	100.733
4	100.061		4	142.036	6			2	133.529					1	121.827					9	105.309				1	93.09	5
5	96.691		5	125.719				3	139.614					2	113.013					10	99.246
6	120.145		6	138.772				4	144.294	6				3	87.56	5				11	108.221
7	98.54							5	139.626					4	91.81					12	119.829
8	98.034							6	134.253					5	66.634					13	103.071
1	106.829		1	128.844																1	112.004	5
2	116.847		2	147.663																2	118.496
3	104.802		3	131.623	7
4	84.482		4	129.844																1	117.012
5	127.999		5	137.84																2	112.564	6
																				3	108.901
1	105.068		1	131.504
2	117.359		2	127.235																1	104.626
3	125.838		3	134.001	8															2	106.32
4	124.216		4	134.911																3	105.598
5	130.275																			4	105.065	7
6	104.941																			5	85.299
7	118.443																			6	89.884
																				7	99.824
1	72.049		1	129.472
2	84.472		2	129.529																1	117.897
3	112.479		3	141.843																2	118.982
4	115.897		4	134.491																3	85.748
5	71.427		5	135.89	9															4	98.191
6	95.042																			5	93.618	8
7	110.854																			6	95.711
8	104.188																			7	116.565
9	105.516																			8	108.48
																				9	111.271
1	103.194		1	138.766
2	112.999		2	134.375
			3	140.121	10
			4	130.772
1	97.023		1	143.34
2	86.548		2	142.608
3	108.034		3	130.861	11
4	88.091		4	130.286
1	120.491		1	120.688
2	116.642		2	122.02
3	98.511
4	68.162				12
5	93.545
6	101.861
7	91.979
1	79.494		1	117.663
2	95.793		2	119.04
3	102.529				13
4	77.673
5	74.745
6	89.926
1	82.63		1	126.993
2	98.796		2	121.062	14
1	112.989		1	119.401
2	84.734
3	101.31				15
4	103.134
5	117.702
1	99.821		1	134.185	16
2	110.189
3	99.441
1	94.306		1	135.634
2	113.199				17
3	101.889
4	115.346
1	107.285		1	128.772	18
2	87.045
3	80.983
4	79.632
1	84.495		1	138.802	19
2	71.565		2	117.897
1	92.932		1	124.826
2	94.517				20
3	130.935
4	102.059

## Sheet: moe  mCherry Intensity
Main genotype: MoemCherry::FRTdyl∆42
moe::mCherry measurement-50 hAPF
internal Control						dyl mutant
Sl. No	Area	Mean	mean*area			Sl. No	Area	Mean	mean*area		Sl. No Retina
1	215.541	40.299	8686.09			1	160.578	66.27	10641.5		1
2	229.075	43.551	9976.45
1	212.808	42.991	9148.83			1	177.455	47.547	8437.45		2
1	296.442	18.274	5417.18			1	250.841	22.638	5678.54		3
1	257.105	22.78	5856.85			1	184.823	55.315	10223.5		4
1	255.323	23.356	5963.32			1	214.958	28.933	6219.38		5
1	259.862	27.246	7080.2			1	189.378	42.167	7985.5		6
2	214.383	33.417	7164.04
1	266.828	38.572	10292.1			1	216.63	37.818	8192.51		7
1	223.983	19.663	4404.18			1	158.251	22.56	3570.14		8
						2	144.988	25.331	3672.69
						3	136.749	26.648	3644.09
						4	126.262	28.63	3614.88
						5	129.27	26.94	3482.53
						6	140.31	25.842	3625.89
1	215.593	25.929	5590.11			1	151.003	32.785	4950.63		9
2	205.937	19.037	3920.42
1	307.049	37.659	11563.2			1	207.698	52.231	10848.3		10
1	230.264	26.39	6076.67			1	177.978	33.951	6042.53		11
2	233.387	19.437	4536.34			2	187.662	37.252	6990.78
						3	167.523	37.598	6298.53
no. of retinas= 11
